# Supplementary material for: TET1 is a beige adipocyte-selective epigenetic suppressor of thermogenesis
Source: Nat Commun. 2020 Aug 27;11:4313. doi: 10.1038/s41467-020-18054-y (PMC7453011; doi:10.1038/s41467-020-18054-y)
Supplement: Supplementary file 4 — Source Data [file 41467_2020_18054_MOESM4_ESM.xlsx]

## Sheet: Fig1
		Tet1				Tet2				Tet3
Fig1a		Fold change		Fig1b		Fold change		Fig1c		Fold change		Fig1d
	iWAT	1.0415			iWAT	0.897038			iWAT	1.20258
		1.42218				1.39739				1.56784
		0.675129				0.797762				0.530379
	eWAT	1.06255			eWAT	1.21432			eWAT	0.742509
		0.596599				0.722861				1.02214
		0.605596				1.29588				0.513677
	BAT	0.114443			BAT	0.479792			BAT	0.471411
		0.164452				0.399934				0.622296
		0.204635				0.127808				0.201265
	Liver	0.0216401			Liver	0.176911			Liver	0.149577
		0.0722526				0.26064				0.171574
		0.0154728				0.29219				0.085549
	Mus	0.465859			Mus	0.181143			Mus	0.167757
		0.297352				0.274673				0.179663
		0.257286				0.180358				0.139163
	Brain	1.50752			Brain	0.95618			Brain	0.843363
		1.27958				1.4894				0.6682
		2.92343				1.35418				0.671646
		Ucp1			Tet1			Tet2			Tet3
Fig1e		Fold change		Fig 1f	Fold change		Fig 1g	Fold change		Fig 1h	Fold change
	TN1	0.174093		TN1	37.0196		TN1	6.86362		TN1	0.527043
	TN2	0.0951987		TN2	26.3351		TN2	6.50703		TN2	0.476749
	TN3	0.216904		TN3	15.2051		TN3	4.89297		TN3	0.683433
	TN4	0.106943		TN4	10.4745		TN4	5.82013		TN4	0.217414
	TN5	0.0960646		TN5	18.5692		TN5	3.71399		TN5	0.123148
	RT1	1.28234		RT1	1.46652		RT1	1.02413		RT1	1.10032
	RT2	0.373423		RT2	1.08596		RT2	0.784129		RT2	0.935425
	RT3	1.20089		RT3	1.63128		RT3	1.13474		RT3	1.75275
	RT4	1.4133		RT4	0.656114		RT4	1.17969		RT4	0.820276
	RT5	1.23043		RT5	0.586665		RT5	0.930233		RT5	0.67576
	Cold1	23.6347		Cold1	0.414627		Cold1	0.650332		Cold1	1.65757
	Cold2	22.2713		Cold2	0.498025		Cold2	0.682958		Cold2	2.02678
	Cold3	11.0117		Cold3	0.52928		Cold3	0.80814		Cold3	3.03459
	Cold4	32.5381		Cold4	0.508801		Cold4	0.544665		Cold4	3.20316
	Cold5	52.9989		Cold5	0.413624		Cold5	0.761044		Cold5	2.94048
Fig1e				Fig1f			Fig1g			Fig1h
			Tet1					Tet2					Tet3
			Fold change					Fold change					Fold change
Fig 1i	3T3L1	preads	1.26052		Fig1j	3T3L1	preads	1.7222		Fig1k	3T3L1	preads	1.4094		Fig1l
			0.964692					0.867726					0.957534
			0.889887					0.783176					0.878102
			0.924114					0.854425					0.843851
		ads	3.39874				ads	3.36196				ads	2.11257
			3.7134					2.71586					3.29904
			3.62835					1.88739					3.07786
			3.26249					2.96886					4.00361
	Beige	preads	1.63733			Beige	preads	1.97152			Beige	preads	0.49174
			2.98607					0.896134					0.323883
			2.40839					1.38583					0.511282
			3.06733					1.46929					0.286931
		ads	0.220392				ads	3.21096				ads	1.89324
			0.288768					4.17801					2.53492
			0.217472					2.70023					2.0879
			0.223568					4.58943					1.67047
	Brown	preads	0.147079			Brown	preads	1.05348			Brown	preads	0.558217
			0.258774					1.06333					0.571869
			0.189765					1.03962					0.748384
			0.163975					0.586664					0.459131
		ads	0.0659066				ads	2.61737				ads	1.91911
			0.0664948					2.22845					2.72223
			0.0865583					3.56361					3.20775
			0.0857061					2.52289					2.51658
		Ucp1					Tet1
		Fold change					Fold change
Fig1m	Cont	0.977227			Fig1n	Cont	0.823398
		0.568605					1.32417
		2.36585					0.906806
		0.760688					1.01142
	FK	9.55626				FK	0.329469
		7.5818					0.647941
		21.5566					0.362823
		13.5293					0.274103
	NE	22.3365				NE	0.297794
		18.1955					0.183879
		26.1055					0.362159
		16.2716					0.223879

## Sheet: Fig2
Fig2a				Fig2b				Fig2c				Fig2d				Fig2e				Fig2f
		Ucp1				Ppargc1a				Cidea				Elovl3				Pparg				Fabp4
		Fold change				Fold change				Fold change				Fold change				Fold change				Fold change
Cont	shScr	0.959687		Cont	shScr	1.18373		Cont	shScr	0.745089		Cont	shScr	1.02058		Cont	shScr	0.835107		Cont	shScr	0.99984
		1.23387				0.637509				0.807909				1.20339				0.659309				0.951122
		1.22728				0.97906				0.778546				0.939198				1.52266				0.886901
		0.688113				1.35348				2.13376				0.866935				1.1928				1.18565
	shTet1	3.62053			shTet1	3.91768			shTet1	3.0659			shTet1	3.18815			shTet1	1.59588			shTet1	1.65325
		2.38237				4.18821				2.74871				1.59711				0.630195				1.30285
		1.19502				1.65315				0.686119				0.892897				1.19643				0.695475
		1.0573				2.23218				1.28294				1.77675				0.447677				1.11342
	shTet2	0.780819			shTet2	1.76478			shTet2	1.43002			shTet2	0.797371			shTet2	0.466384			shTet2	1.33518
		2.11094				1.48923				2.52455				1.83502				0.884859				1.02002
		0.876344				0.851155				0.752072				0.50757				0.628134				1.31423
		1.59563				2.21417				0.801804				0.795976				1.32653				0.692542
	shTet3	0.400336			shTet3	1.86378			shTet3	1.02403			shTet3	0.473442			shTet3	1.10131			shTet3	1.87297
		1.18711				1.10167				1.07509				0.426991				0.767169				0.992503
		0.575563				1.4976				1.3019				0.982074				0.405025				1.41619
		0.921218				1.49689				0.664562				1.22763				0.609467				1.31871
Forsk	shScr	25.3564		Forsk	shScr	4.39469		Forsk	shScr	8.18241		Forsk	shScr	12.7489		Forsk	shScr	0.671716		Forsk	shScr	0.685545
		22.5906				4.31334				6.31953				7.03317				0.621739				0.710639
		50.2605				3.91312				4.87585				6.72558				0.882495				0.696946
		28.8606				13.1439				9.09944				9.73005				0.727532				1.20772
	shTet1	83.8097			shTet1	11.6606			shTet1	10.2554			shTet1	14.1412			shTet1	0.832633			shTet1	0.711144
		87.0514				13.9682				20.7562				19.2923				0.696979				1.09567
		60.7338				12.7564				12.2572				11.8663				0.508304				0.575933
		90.3472				17.4088				11.3572				21.4338				0.532245				0.4267
	shTet2	56.0024			shTet2	7.76915			shTet2	13.0989			shTet2	15.0909			shTet2	0.474181			shTet2	1.0417
		35.1654				4.50339				9.08464				5.40989				0.430848				0.632346
		44.6613				7.50677				9.03798				6.6518				0.357537				0.933491
		39.5829				6.91872				10.5101				6.40445				0.871496				0.848258
	shTet3	29.1331			shTet3	5.00936			shTet3	5.78129			shTet3	5.97726			shTet3	0.558073			shTet3	0.64197
		30.9058				5.47908				3.47759				9.17223				0.544512				0.994748
		53.0856				7.22186				5.24932				12.8504				0.900002				1.08406
		26.4299				8.23662				6.78556				3.29553				0.929624				0.79624
Fig 2g		Basal								Fig2h	NE								Fig2i
		shScr			shTet1						shScr			shTet1
		1	2	3	1	2	3				1	2	3	1	2	3				Scr			Scr + NE			shTet1			shTet1 + NE
basal	Time 1	28.3	31.2	30.78	32.6	37.47	36.82			basal	42.04	40.26	46.38	50.79	53.79	55.72			basal	28.3007	31.2	30.7843	42.0382	40.2581	46.3816	32.5974	37.4667	36.8182	50.7947	53.7908	55.7237
	Time 2	28.69	31.2	28.24	32.4	36.93	35.52				43.89	38.84	47.17	50	53.53	54.14				28.6928	31.2	28.2353	43.8854	38.8387	47.1711	32.4026	36.9333	35.5195	50	53.5294	54.1447
	Time 3	27.45	30.2	28.37	31.36	37.07	34.42				40.96	38.77	45.33	49.74	51.9	53.82				27.451	30.2	28.366	40.9554	38.7742	45.3289	31.3636	37.0667	34.4156	49.7351	51.8954	53.8158
oligo	Time 4	17.39	21.93	21.57	26.04	26	30.65			oligo	26.75	30	31.71	43.51	44.25	44.74			oligo	17.3856	21.9333	21.5686	26.7516	30	31.7105	26.039	26	30.6494	43.5099	44.2484	44.7368
	Time 5	16.8	21.33	22.16	26.75	25.8	28.9				26.56	30.32	31.51	42.52	43.01	44.28				16.7974	21.3333	22.1569	26.5605	30.3226	31.5132	26.7532	25.8	28.8961	42.5166	43.0065	44.2763
	Time 6	17.12	21.13	21.76	24.68	24.33	29.16				26.18	29.23	30.46	41.72	43.14	43.29				17.1242	21.1333	21.7647	26.1783	29.2258	30.4605	24.6753	24.3333	29.1558	41.7219	43.1373	43.2895
FCCP	Time 7	43.92	49.87	49.61	53.38	53.33	55.32			FCCP	63.18	61.29	69.54	74.37	80.65	80.39			FCCP	43.9216	49.8667	49.6078	63.1847	61.2903	69.5395	53.3766	53.3333	55.3247	74.3709	80.6536	80.3947
	Time 8	41.57	39.67	44.12	47.47	48.13	49.16				53.69	57.29	61.58	63.84	64.58	67.3				41.5686	39.6667	44.1176	53.6943	57.2903	61.5789	47.4675	48.1333	49.1558	63.8411	64.5752	67.3026
	Time 9	36.41	40	41.05	42.21	42.4	45.65				49.87	48.39	51.18	59.67	56.54	57.37				36.4052	40	41.0458	49.8726	48.3871	51.1842	42.2078	42.4	45.6494	59.6689	56.5359	57.3684
Rotenone/AA	Time 10	13.2	13.07	11.5	14.94	11.73	13.12			Rotenone/AA	10.89	14.32	14.67	15.36	15.29	14.41			Rotenone/AA	13.2026	13.0667	11.5033	10.8917	14.3226	14.6711	14.9351	11.7333	13.1169	15.3642	15.2941	14.4079
	Time 11	12.94	13.33	10.98	15.13	11.8	17.01				10.89	14.39	13.55	13.31	13.46	13.82				12.9412	13.3333	10.9804	10.8917	14.3871	13.5526	15.1299	11.8	17.013	13.3113	13.4641	13.8158
	Time 12	12.94	12.4	11.05	12.73	10.93	16.49				10.45	13.42	11.91	12.98	13.27	13.36				12.9412	12.4	11.0458	10.4459	13.4194	11.9079	12.7273	10.9333	16.4935	12.9801	13.268	13.3553

## Sheet: Fig3
Fig 3a		Ucp1		Fig3b		Ppargc1a		Fig3c		Elovl3		Fig3d		Cidea		Fig3e		Pparg		Fig3f		Fabp4
		Fold change				Fold change				Fold change				Fold change				Fold change				Fold change
(-)	GFP	0.753018		(-)	GFP	1.41211		(-)	GFP	1.47572		(-)	GFP	0.851496		(-)	GFP	1.26098		(-)	GFP	0.859732
		0.99735				1.13189				1.68482				1.03826				1.28029				0.981516
		0.905089				0.6707				0.618092				0.91907				0.846538				0.853002
		1.47115				0.932821				0.650714				1.23073				0.731703				1.38928
	Tet1	0.549815			Tet1	0.551507			Tet1	0.692412			Tet1	0.955943			Tet1	1.14479			Tet1	1.35562
		0.414081				0.994227				0.908992				0.762677				0.71224				1.2886
		0.770585				0.742038				0.270182				0.636859				0.612803				0.686784
		0.662121				0.680123				0.488377								0.536637				1.08297
FK	GFP	18.129		FK	GFP	9.68609		FK	GFP	6.46728		FK	GFP	4.9224		FK	GFP	0.845094		FK	GFP	0.745126
		14.883				9.43984				6.86165				5.41488				0.787872				0.658104
		11.9247				6.23816				3.44137				4.47732				0.795992				0.711007
		18.242				13.9859				5.13982				4.20763				0.7477				0.756358
	Tet1	6.7386			Tet1	3.97877			Tet1	2.33956			Tet1	1.47202			Tet1	0.909328			Tet1	0.700719
		6.04608				3.48459				2.07353				1.25628				0.607044				0.635457
		7.3032				2.77493				1.24159				1.77758				0.620117				0.851183
		5.00142				2.66249				5.49756				2.75339				1.0396				1.12795
Fig 3g		Basal								Fig 3h		NE									Fig3i
		GFP			Tet1							GFP				Tet1
		1	2	3	1	2	3					1	2	3		1	2	3				GFP			GFP + NE			Tet1			Tet1 + NE
basal	Time 1	29.4304	34.4295	27.0625	23.3333	24.6707	20.6936			basal	1	40.4636	44.6296	52.5		33.9	32.9	35.7			basal	29.4304	34.4295	27.0625	40.4636	44.6296	52.5	23.3333	24.6707	20.6936	33.8608	32.8655	35.697
	Time 2	28.6076	33.6913	26.8125	21.7647	24.0719	18.7283				2	41.4569	44.0741	52.9054		33.1	32.7	35.1				28.6076	33.6913	26.8125	41.457	44.0741	52.9054	21.7647	24.0719	18.7283	33.1013	32.7485	35.0909
	Time 3	28.9873	33.557	26.25	21.3072	23.3533	18.5549				3	40.3311	43.7037	50.3378		32.3	32.6	34.5				28.9873	33.557	26.25	40.3311	43.7037	50.3378	21.3072	23.3533	18.5549	32.3418	32.5731	34.5455
oligo	Time 4	20.443	23.6242	18.8125	15.1634	14.6108	17.2254			oligo	4	35.298	38.7654	43.9865		26.8	26.4	30.5			oligo	20.443	23.6242	18.8125	35.298	38.7654	43.9865	15.1634	14.6108	17.2254	26.7722	26.3743	30.4848
	Time 5	20.7595	22.8859	18.5	14.1176	14.1916	17.4566				5	34.2384	37.2222	43.5135		26.6	25.9	29.5				20.7595	22.8859	18.5	34.2384	37.2222	43.5135	14.1176	14.1916	17.4566	26.6456	25.9064	29.4545
	Time 6	19.4304	21.8792	17.75	13.5294	13.1737	16.8208				6	33.9073	35.8025	42.7027		26.7	25.1	29.2				19.4304	21.8792	17.75	33.9073	35.8025	42.7027	13.5294	13.1737	16.8208	26.7089	25.0877	29.2121
FCCP	Time 7	46.2658	57.3826	43.9375	41.4379	40.1198	31.3873			FCCP	7	68.3444	67.1605	76.0135		47	44.4	47.4			FDDP	46.2658	57.3826	43.9375	68.3444	67.1605	76.0135	41.4379	40.1198	31.3873	47.0253	44.4444	47.3939
	Time 8	40.9494	51.0067	43	38.366	37.1856	29.3642				8	61.1258	56.9753	62.9054		44.4	38.2	38.4				40.9494	51.0067	43	61.1258	56.9753	62.9054	38.366	37.1856	29.3642	44.4304	38.2456	38.3636
	Time 9	33.038	41.2752	33.9375	36.7974	34.8503	28.0925				9	51.4569	53.3951	56.3513		39.3	37.4	37.4				33.038	41.2752	33.9375	51.457	53.3951	56.3514	36.7974	34.8503	28.0925	39.3038	37.4269	37.3939
Rotenone/AA	Time 10	11.0127	13.6242	11.4375	8.36601	10.9581	8.78613			Rotenone/AA	10	15.4305	11.4198	13.2432		14.9	9.6	11.7			A+R	11.0127	13.6242	11.4375	15.4305	11.4198	13.2432	8.36601	10.9581	8.78613	14.9367	9.59064	11.697
	Time 11	7.97468	11.3423	9.8125	9.47712	9.7006	8.55491				11	9.60265	12.2222	15.6757		13.1	9.8	11.9				7.97468	11.3423	9.8125	9.60265	12.2222	15.6757	9.47712	9.7006	8.55491	13.1013	9.82456	11.8788
	Time 12	9.36709	9.73154	9.75	8.82353	9.4012	10				12	11.5894	8.7037	10.2703		9.8	9.8	11.6				9.36709	9.73154	9.75	11.5894	8.7037	10.2703	8.82353	9.4012	10	9.81013	9.82456	11.6364

## Sheet: Fig4
Fig 4a
	Time	WT1	WT2	WT3	WT4	WT5		KO1	KO2	KO3	KO4	KO5
	0	37.2	37.5	38.1	37.6	37.7		38.2	37.9	38.3	37.6	37.5
	0.5	36.1	36.2	36.7	36.3	36.5		37.1	37	37.2	36.9	36.9
	1	35.5	35.6	35.9	35.9	36.1		36.5	36.6	36.7	35.8	36.2
	2	33.6	34.6	34.8	33.9	34.7		35.4	35.3	35.5	34.9	35.8
	3	32.9	33.9	33.7	33.8	33.5		34.9	34.8	34.5	34.3	34.2
	4	32.1	33.9	32.8	32.8	32.2		34.2	33.9	33.8	33.6	33.5
	5	31.6	32.5	32.4	32.3	31.7		33.8	33.2	33.2	33.1	32.7
Fig 4b											Fig 4c	WT				KO
		WT1	WT2	WT3	WT4	KO1	KO2	KO3	KO4		30°C	2504.71	2472.08	2557.24	2476.34	2988.64	2523.22	2941.34	2487.49
	1	3148.67	2303.42	3159.65	2560.02	3330.8	2334.42	3180.18	2646.51		23°C	3916.03	3997.86	4005.84	3910.88	4394.86	4159.11	4441.02	3848.58
	2	3600	3567.02	3490.18	3189.65	3980.52	2726.99	4148.09	2949.62		4°C	6938.88	7354.36	6904.34	6805.62	8001.82	7326.89	7912.27
	3	3695.75	3270.88	3371.13	3126.21	3973.35	3213.88	4174.47	2617.9
	4	3411.67	2732.37	2966.41	3255.77	3555.99	3183.56	3982.35	2443.34
	5	3219.33	2852.28	2569.2	3041.48	3539.2	2637.6	3454.29	2050.52
	6	3214.25	2543.86	2817.07	2345.28	2745.21	2013.88	2421.69	1910.67		Fig 4d				Fig 4f
	7	2553	2146.84	2106.78	2107.28	3180.87	1932.42	2730.78	2962.81		WT RT	0.149234					WT1	WT2	WT3	WT4	WT5	WT6	KO1	KO2	KO3	KO4	KO5	KO6
	8	2092.33	2554.74	2089.85	2680.18	3342.68	2027.98	2312.95	3494.82			0.277271				Basal	124.524	121.19	100.714	140	130.238	132.381	169.762	174.286	183.19	173	165.952	162.905
	9	2188.75	2744.21	3080.31	1712.53	2528.32	2610.88	2396.89	3589.56			0.289141					113.333	140.714	96.1905	137.143	126.667	123.571	162.048	170.286	173.952	167.476	155.476	153.571
	10	2603	1978.95	2396.64	2239.7	1943.49	1793.84	2769.65	2572.3			0.325602					111.667	126.667	95.4762	127.143	121.667	119.524	158.19	169.333	170.762	167.571	153.571	159.048
	11	1587.33	2029.47	2545.11	2960.95	2698.06	2257.55	2782.98	2187.73			0.201805				NE	206.429	215.238	193.333	195.952	184.524	182.381	231	262.619	263.571	252.619	231.429	279
	12	2159.5	2154.03	1940.08	2573.62	2924	1722.96	2429.46	2023.47			0.167041					198.571	204.524	196.905	188.095	183.81	170.238	222	246.429	253.81	240.476	222.429	265
	13	1966.67	2616.84	2505.57	2484.51	2671.09	2437.74	3291.23	2530.08			0.160257					180	195.476	197.381	177.381	168.81	167.143	202.857	237.143	252.381	230.095	219.714	253
	14	3116.67	3059.3	2588.4	3109.39	3597.29	3496.61	4183.63	2759.64			0.166193
	15	3664	3305.61	2690.34	3159.14	4044.64	3485.76	4127.46	3220.98		KO RT	0.22046
	16	3763.67	3183.16	3094.71	3277.6	3924.03	3318.62	3958.29	3391.26			0.20011
	17	3453	2979.65	2714.08	3143.75	3567.11	2287.43	3098.37	3209.19			0.151778
	18	3322	2701.05	2845.35	2106.21	3585.97	3528.08	2590.86	2891.98			0.17552			Fig4g
	19	2980	2667.37	2735.99	2588.65	3772.12	2545.65	3236.44	3166.32			0.17552											Image J value
	20	2614.67	2379.65	3145.95	2909.68	2949.27	2906.04	2900.14	2382.65			0.185695											PGC1A	B-ACTIN	divided by b-actin
	21	2192.25	2517.54	2620.52	2104.78	3198.22	2433.16	2880.7	2044.01		WT Cold	0.227667									WT	TN-1	185.678	6355.97	0.0292131
	22	3005.67	2312.37	2377	2861.01	2907.31	2221.58	2781.13	3221.07			0.283884									WT	TN-2	72.435	9658.68	0.00749947
	23	1872.33	2438.95	2565.35	2439.68	2972.66	2843.09	2472.59	2205.87			0.254122									WT	RT-1	147.971	12321.4	0.0120093
	24	2374.75	2550.88	2410.34	2197.47	3362.3	2219.11	2365.05	1987.61			0.369864									WT	RT-2	37.607	8690.56	0.00432734
	25	1559.67	1711.84	2031.89	2408.27	1969.51	2431.75	2342.84	3159.72			0.30593									WT	Cold-1	1199.01	5917.54	0.20262
	26	1511.33	2331.93	2214.49	2023.89	3146.54	1759.81	1913.99	2325.26			0.350022									WT	Cold-2	1018.87	6629.37	0.15369
	27	1451	1544.91	1785.07	1530	2131.14	1520.55	1714.28	1877.28			0.271759									KO	TN-1	45.021	10582.4	0.00425431
	28	1971.33	1911.84	1835.78	1979.87	1734.99	2447.97	2463.89	1988.84			0.217746									KO	TN-2	46.021	8822.44	0.00521636
	29	1628.33	1509.47	1500.88	1596.84	1836.17	1716.7	1882.9	1564.36		KO Cold	0.37306									KO	RT-1	344.042	6865.61	0.0501109
	30	1372.75	2050.53	1833.59	1800.93	2163.96	2029.75	2670.07	1748.65			0.330071									KO	RT-2	303.284	4900.42	0.0618894
	31	1906.67	1486.05	2010.95	1422.99	1920.29	2119.67	1813.49	1450.57			0.403153									KO	Cold-1	2808.06	6293.95	0.446152
	32	1388	1756.49	1577.69	1706.62	2218.27	1758.22	2246.59	1992.8			0.417483									KO	Cold-2	3306.6	3465.59	0.954123
	33	1308	1820.35	2146.76	1422.99	1789.4	1815.35	2222.9	1407.77			0.388823
	34	1881	1784.74	1839.18	2211.79	1843.62	2239.56	2804.45	1280.05			0.289947											Image J value
	35	1370.33	2320.7	2235.43	1882.7	2414.41	2542.39	2487.86	2096.03														UCP1	B-ACTIN	divided by b-actin
	36	2084	1823.16	2402.66	2452.3	2744.46	2681.41	2824.81	1848.34												WT	TN-1	70.385	6355.97	0.0110738
	37	3123	3732.63	4047.03	3412.17	3917.53	4087.35	4255.91	3022.51												WT	TN-2	31.728	9658.68	0.00328492
	38	4824.33	4563.86	4887.72	4075.17	5443.65	4552.91	5457.13	4302.56												WT	RT-1	146.335	12321.4	0.0118765
	39	4833.5	4774.03	4722.58	4378.84	5310.12	5080.72	5461.57	4711.13												WT	RT-2	299.042	8690.56	0.03441
	40	5207.67	4321.32	4209.64	4410.69	5146.14	4897.35	4431.74	4806.86												WT	Cold-1	4104.6	5917.54	0.693633
	41	5224.33	4661.05	4426.18	4031.68	4549.32	4561.64	4433.22	4564.11												WT	Cold-2	3612.01	6629.37	0.54485
	42	5091.5	4034.03	3767.03	3756.11	5370.1	4509.1	4162.99	4119.92												KO	TN-1	420.577	10582.4	0.0397429
	43	4619.67	3437.37	3757.7	3519.54	4677.38	4587.38	4730.84	3553.86												KO	TN-2	100.021	8822.44	0.0113371
	44	4924.33	3891.23	4130.12	4243.2	4604.02	4291.09	3469.28	4178.22												KO	RT-1	2968.06	6865.61	0.432309
	45	4619.25	4303.51	4462.84	3736.78	3797.2	4673.07	4515.77	4840.26												KO	RT-2	2742.48	4900.42	0.559641
	46	5047	3528.16	3627.56	3401.07	4194.48	4147.65	3470.76	3434.13												KO	Cold-1	6427.62	6293.95	1.02124
	47	4184	4128.77	4187.03	3664.22	5126.81	3756.32	4428.78	2992.17												KO	Cold-2	6189.43	3465.59	1.78597
	48	4239.75	4174.03	3592.82	4335.9	3453.96	4194.55	4688.27	3914.36
	49	2422.67	2380.79	2015.66	2761.16	2318.89	2669.42	2497.57	2891.24
	50	1431.67	1732.98	2743.76	2093.68	2424.6	1870.62	2261.31	1648.79
	51	1441.25	1644.91	1880.38	2221.81	2137.55	2117.55	2073.35	1644.01
	52	1563.67	2013.95	2154.44	1862.13	2269.1	2024.11	2380.97	1729.93
	53	1503.33	1563.51	2150.6	1740.98	1915.76	1798.69	2479.53	1923.54
	54	1990.25	1970.53	2467.95	2269.77	2303.89	2673.65	2749.66	2306.22
	55	2479.67	2843.42	3485.38	2524.59	3640.86	2969.16	3055.06	2802.19
	56	2663.67	3461.05	3035.62	2284.26	3170.68	3092.49	3562.01	2701.26
	57	2577.5	3110.18	3174.57	3277.96	3910.74	3225.17	3721	2934.04
	58	3287	3326.84	3679.67	2791.58	3133.91	3817.94	3906.09	2423.55
	59	3152.67	3266.67	3657.76	3474.17	3635.76	3325.49	3450.96	3446.34
	60	3216.75	3292.28	3571.88	2908.61	3575.79	3694.87	3495.2	2970.89
	61	3321.67	4140.53	3872.91	3761.83	4032.95	3461.08	4289.59	3319.35
	62	4257.67	4869.47	4755.05	4126.7	5516.82	4275.48	5262.78	4481
	63	4891.5	4817.54	4313.41	5118.25	5502.87	5015.83	5844.7	4835.81
	64	4961	4953.16	4037.34	4991.2	5657.61	4358.88	6000.91	5133.39
	65	3794.67	3331.23	4253.71	5051.42	5166.79	4883.24	4680.59	5237.61
	66	4418.5	4892.98	3616.21	4454.36	4508.59	4104.98	5184.68	5248.42
	67	4771	3968.68	4486.14	4424.65	4542.72	4316.92	4635.34	4863.26
	68	3881	4829.47	3368.34	4148.45	4984.98	4186.35	4897.14	3118.82
	69	4082.75	4235.09	3854.66	4129.03	3770.04	4021.06	3689.91	4959.24
	70	3681.33	3845.79	4133.18	3837.7	5078.81	3802.78	4162.99	3449.97
	71	4579.33	3795.09	3356.47	4390.03	4217.02	4227.88	4378.53	3745.82
	72	3846.25	4497.54	3946.83	4027.03	4462.19	4629.35	4405.46	3550.73
	73	3853.67	3197.37	3861.65	3780.44	3784.28	4280.95	4422.12	2867.16
	74	2981	3600.7	3148.39	3211.39	3130.7	3802.07	3902.67	2716.76
	75	3430.75	2662.81	4291.42	3406.8	4832.22	3894.82	4471.35	3228.9
	76	2590.33	3651.84	3657.15	3114.76	3532.51	3579.21	3467.43	2911.03
	77	2892.67	3885.26	3482.5	3005.78	3092.61	3548.18	3781.9	2816.37
	78	2679	3471.23	3975.46	3311.96	2977.56	3247.03	4177.06	2826.18
	79	2455	3056.84	3627.3	3032.08	3804.65	3326.73	3409.32	3556.83
	80	3191	2831.93	3070.53	2825.13	3102.03	3584.41	3965.41	2699.61
	81	2505.25	3854.03	3984.19	3112.25	3963.92	3451.56	3266.8	3211.09
	82	2807	3274.47	2957.77	2623.37	3656.13	3186.38	4248.5	2736.55
	83	2646	3172.28	3604.34	3629.05	3712.33	3694.43	3665.29	3512.63
	84	3274.5	3190.53	3772.27	3066.8	4106.12	3832.4	4305.88	3100.27
	85	7178.33	8201.58	7439.2	7722.65	8302.11	7540.32	8261.2	6784.16
	86	7665	7835.79	7839.55	7804.07	8520.03	8026.51	8601.86	7533.19
	87	7763.5	7954.03	7878.65	7986.06	8673.93	7820.66	8574	7634.28
	88	7823.67	7800.53	7626.68	8134.95	8383.59	8195.16	8620.27	7856.42
	89	7773.33	8212.63	7185.65	7537.8	8454.78	7841.91	8492.47	7805.63
	90	7922.25	7542.46	7298.41	7691.16	8824.05	7789.63	8531.06	7447.03
	91	7366	7796.32	7256.43	6883.75	8490.8	8192.34	8607.69	7899.3
	92	7580.67	7587.37	7285.15	6705.69	8424.6	7892.42	8486.09	7521.65
	93	7070.75	7884.21	7095.92	6849.03	8478.92	7573.12	8559.2	7341.4
	94	7143	7193.68	6878.33	6080.63	8100.41	7674.67	7914.35	7541.77
	95	7608.33	6921.4	6872.48	5874.66	8318.24	7837.41	7816.99	7543.75
	96	7188.25	7713.33	6796.37	6463.22	8074.95	8040.35	7930.27	7120.01
	97	5496.33	5328.16	4326.94	4810.1	5658.74	5249.63	6114.19	6036.45
	98	5859.33	6902.46	5920.77	5982.84	7267	6749.37	7443.86	6106.7
	99	6185	6610.53	6252.79	6964.63	7882.2	7039.23	7252.85	6275.49
	100	5930	6954.21	7138.86	6601.37	7733.49	6651.34	7504.94	5802.6
	101	5939	7128.42	6504.16	6375.27	7729.82	6672.14	7928.6	6325.05
	102	6781.5	7629.82	6378.47	7056.97	8028.55	7585.1	7881.03	5929.42
	103	6994.33	7547.63	7305.66	7303.92	7814.68	7332.27	8097.59	6695.11
	104	6936.33	7216.14	7829.43	7097.86	8057.97	7558.39	8153.21	6721.49
	105	6785.75	7387.72	7625.89	7647.85	7826.38	6843.17	8258.61	6898.12
	106	7100.33	7527.63	7528.22	7057.68	8076.08	7434.88	8311.55	6874.86
	107	7449	8036.84	7335.07	7308.57	8268.83	7471.38	8342.55	6753.82
	108	7446.25	8195.44	7433.17	7362.61	8440.07	7310.05	8056.87	6721.25
	109	7811.33	7523.42	7098.8	7322.17	8187.54	7850.99	7606.36	7279.23
	110	7122.67	7814.39	6829.89	7477.94	8354.83	7116.72	7359.74	6367.59

## Sheet: Fig5
Fig 5a	WT1	WT2	WT3	WT4	WT5	WT6	KO1	KO2	KO3	KO4	KO5	KO6
	26.8	24.5	24.1	25.8	22.4	24.7	25.4	25.1	24.4	24	22.35	21.42
Fig5b
		WT1	WT2	WT3	WT4	WT5	WT6	KO1	KO2	KO3	KO4	KO5	KO6
	Fat mass	2.37	2.1	2.25	1.92	1.7	2.71	2.054	0.83	1.29	1.41	2.02	1.33
	Lean mass	22.98	21.32	20.71	23.26	19.64	20.87	21.93	22.62	22.44	21.46	18.56	19.23
Fig 5c	Time	WT1	WT2	WT3	WT4	WT5	WT6	WT7	WT8	KO1	KO2	KO3	KO4	KO5	KO6
	0	154	180	165	157	171	169	162	171	144	154	165	175	167	152
	15	133	151	117	103	125	122	119	123	101	110	112	121	118	120
	30	124	148	108	93	119	114	102	119	91	92	105	113	108	81
	60	112	134	105	92	116	109	93	116	85	84	92	107	101	70
	120	135	148	113	104	110	122	116	124	102	104	112	117	103	91
Fig5d	Time	WT1	WT2	WT3	WT4	WT5	WT6	WT7	WT8	KO1	KO2	KO3	KO4	KO5	KO6
	0	92	82	95	89	79	85	102	89	85	84	88	82	89	79
	15	271	234	265	237	228	238	289	250	225	226	233	241	242	214
	30	233	212	219	195	190	231	245	206	182	162	203	209	201	177
	60	176	161	182	132	153	195	186	176	134	133	172	156	150	141
	120	169	150	171	92	145	176	177	167	128	122	165	154	143	131
Fig5e	Chow
		Fasted		Fed
		WT	KO	WT	KO
		0.139226	0.164645	0.505488	0.34662
		0.279607	0.220682	0.499133	0.384749
		0.195263	0.242057	0.379549	0.165222
		0.159445	0.198151	0.440786	0.285384
		0.205661	0.190064	0.521086	0.320046
		0.220431	0.160601	0.274408	0.403813
Fig5f
	1	2	3	4	5	6	7	8	9	10	11	12
WT1	24.88	26.8	30.37	33	35.86	37.6	40.5	44.78	45.56	48.53	50.72	50.56
WT2	23.56	24.7	27.48	31.59	35.25	36.9	41.2	41.56	42.45	45.78	46.54	47.21
WT3	21.34	22.4	27.15	30.45	33.86	34.8	37.4	41.38	43.21	46.13	47.69	49.21
WT4	22.54	24.1	28.16	31.26	34.79	36.9	40.6	42.43	45.77	48.86	51.11	50.2
WT5	23.5	24.5	28.62	30.25	33.2	33.45	37.1	38.79	40.99	44.5	46.34	47.3
WT6	24.54	25.8	29.62	31.67	34.7	35.58	39.2	42.334	44.51	47.74	48.6	49
WT7	23.42	25.63	27.01	29.89	33.42	36.73	39.11	40.57	41.23	44.76	46.11	48.17
KO1	22.83	24	25.81	27.57	31.15	32.14	34.1	38.48	39.68	41.04	43.13	44.5
KO2	22.68	24.4	26.23	26.86	28.2	30.09	33.1	36.72	37.72	39.99	41.35	42.07
KO3	24.12	25.1	26.87	27.81	29.59	30.12	33.76	34.06	36.85	36.43	38.13	40.24
KO4	23.61	25.4	27.51	32.68	33.14	34.8	38.5	41.18	42.23	43.82	43.81	44.8
KO5	23.63	25.3	28.6	31.33	33	33.56	35.78	37.56	38.54	39.98	40.56	41.1
KO6	23.6	25.64	27.89	31.67	34.26	35.45	37.94	39.42	36.47	38.11	40.18	40.35
KO7	22.56	24.34	25.63	28.25	31.11	33.99	36.95	37.03	38.12	38.27	40.21	41.22
Fig5g
		Fat mass						Lean mass
	WT	17.32	14.05	13.09	14.71	15.03	14.51	22.23	22.24	22.43	23.55	24.47	25.87
	KO	13.33	8.13	5.05	5.83	9.75	7.24	24.51	24.35	24.65	22.36	23.45	21.06
Fig5h		WT1	WT2	WT3	WT4	WT5	WT6	KO1	KO2	KO3	KO4	KO5	KO6
	iWAT	3.71698	3.78922	5.19675	5.88034	5.46601	4.85623	3.55266	3.77996	3.64149	3.60735	1.69383	4.01506
	eWAT	4.0684	6.67066	4.31034	4.58333	3.69084	3.86156	5.77278	4.0493	6.71898	5.91808	3.83189	6.18675
	mesWAT	N/A	N/A	2.94118	2.48291	3.9285	2.58786	0.426036	N/A	1.54487	1.74576	0.84372	1.68675
	pWAT	N/A	2.00958	2.40365	3.30769	1.97975	2.64537	1.49112	N/A	2.09416	2.79379	1.67146	2.83133
	BAT	0.542453	0.467066	1.02434	1.09402	0.872081	1.43557	0.792899	0.552385	0.794507	0.889831	0.463407	0.918675
Fig5i		WT1	WT2	WT3	WT4	WT5	WT6	KO1	KO2	KO3	KO4	KO5	KO6
	0	246	221	277	283	255	230	260	200	200	233	175	180
	15	124	119	213	117	161	119	152	81	129	105	109	102
	30	116	109	148	119	113	105	110	78	85	97	55	78
	60	114	82	123	118	106	106	106	81	73	99	37	67
	120	200	107	135	194	121	148	197	98	74	141	59	117
Fig5j		WT1	WT2	WT3	WT4	WT5	WT6	KO1	KO2	KO3	KO4	KO5	KO6
	0	157	140	187	221	209	156	176	108	125	151	117	124
	15	419	479	556	512	477	474	260	350	349	356	359	206
	30	409	469	557	480	472	421	211	325	352	456	350	287
	60	332	319	431	375	383	322	208	315	273	331	277	267
	120	201	188	240	231	259	182	158	180	138	208	168	217
Fig5k	Fed		Fasted
	WT	KO	WT	KO
	3.55921	3.66089	3.53033	1.38267
	7.00924	1.50607	2.48931	2.51589
	4.85731	2.25997	2.37551	0.834778
	9.70479	2.4714	6.56268	0.731947
	6.77585	1.02022	1.70942	1.24783
	3.19353	1.40786	4.85557	1.96245

## Sheet: Fig6
Fig 6c								Fig 6c		Ucp1
										Fold change
										Cont	Forkolin
									GFP	0.948248	14.3616
										1.1702	17.5146
										0.909199	18.5363
										0.991199	19.3158
									Tet1 WT	0.880885	8.5697
										0.569882	9.59167
										0.651465	6.19022
										0.580204	7.69737
									Tet1ΔCD	0.822361	9.55714
										0.727733	7.4297
										0.937255	8.61378
										1.05145	8.7118
									Tet1 CD	1.34728	16.7754
										1.11597	19.8809
										0.509659	22.694
										0.371894	16.9262
									Tet1 CDM	0.756606	15.7072
										1.05948	10.8992
										0.632171	16.2648
										0.532725	17.3064
Fig 6d
		GFP					Tet1-WT					Tet1-dCD
basal	Time1	50.61	48.53	47.34	46.42		37.47	33.61	36.59	34.56		40.69	40	35.44	33.05
	Time2	46.78	47.12	45.37	46.84		35.26	33.87	34.94	35.72		38.8	38.72	34.73	31.11
	Time3	47.56	47.63	43.83	44.84		35.47	32.89	35.63	35.61		37.31	37.89	34.23	32.42
oligo	Time4	37.78	34.58	32.18	35		20.63	21.24	21.14	25.72		28.06	31	28.52	22.11
	Time5	37.06	33.56	31.33	33.58		21.42	19.54	25.51	19.56		26.06	27.06	27.58	20.95
	Time6	36.28	33.84	31.38	32.21		22.63	20.15	23.13	19.28		24	26.28	22.03	20.53
FCCP	Time7	66.83	66.84	60.32	56.63		42.53	42.47	47.84	47.39		48.29	48.22	47.97	39.68
	Time8	66.22	53.22	55	50.21		35.32	33.14	42.9	36.78		41.03	42.89	37.69	34.05
	Time9	51.33	45.03	46.54	42.11		31.16	28.04	37.5	32.44		32.8	34.72	38.02	29.53
Rotenone/AA	Time10	10.5	12.54	9.89	10.58		11.63	10.21	13.41	11		10.97	11.33	10.71	12.32
	Time11	11.22	9.27	8.99	9.37		10.26	9.48	11.42	11.28		10.17	11.17	10.44	10.37
	Time12	10.72	9.49	9.26	9.11		9.26	9.12	10.51	9.28		10.51	10.28	9.67	9.74
Fig 6e
	Non-mitochondrial Oxygen Consumption Minimum rate measurement after Rotenone/antimycin A injection										Oligomycin resistant respiration or H+ leak
	GFP	TET1	TET1-dCD								(Minimum rate measurement after Oligomycin injection) – (Non-Mitochondrial Respiration
1	10.5	9.26316	10.1714								GFP	TET1	TET1-dCD
2	9.26554	9.12371	10.2778							1	25.7778	11.3684	13.8286
3	8.98936	10.5114	9.67033							2	24.2938	10.4124	16
4	9.10526	9.27778	9.73684							3	22.3404	10.625	12.3626
										4	23.1053	10	10.7895
Fig 6f			Ucp1					Ucp1
			Fold change			Fig 6g		Fold change
	(-)	shScr	0.820464				Cont -Foskolin	0.808627
			0.772307					0.634033
			0.949552					0.863464
			1.662					2.2589
		shDnmts	3.07167				Cont +Foskolin	29.7117
			1.79018					33.5783
			1.42892					15.7695
			1.03783					40.8785
		shTet1	1.03852				a-KG -Foskolin	0.727503
			2.77907					1.0473
			3.16338					0.554609
			2.42995					0.774486
		shDnmts+shTet1	0.417783				a-KG +Foskolin	29.7548
			0.415154					33.2151
			0.366975					29.7662
			2.20388					25.4721
			1.86438				succinate -Foskolin	0.857957
	(+) Forsk	shScr	16.6225					1.38493
			19.5336					1.16463
			15.6944					0.688432
			17.5854				succinate +Foskolin	38.817
		shDnmts	16.1495					38.2999
			25.0061					49.7013
			34.7548					20.0439
			14.0724
		shTet1	22.5073
			12.8299
			26.5893
			71.7973
		shDnmts+shTet1	52.356
			40.5794
			63.6082
			123.168

## Sheet: Fig7
Fig7a						Fig 7b						Fig 7c	Ucp1 enhancer
							Ucp1 enhancer	Ucp1 promoter	Ppargc1a promoter	Insulin			Cont	Forsk
						IgG	0.0199406	0.0150078	0.035943	0.0630157		IgG	0.0545146	0.190044
							0.0161968	0.01262	0.02524	0.0278121			0.109538	0.09141
							0.0238785	0.00541755	0.0240446	0.0111397			0.0879742	0.104077
						Ty1	0.165151	0.118409	0.103798	0.0199406		Ty1	0.95262	0.25322
							0.115172	0.0866808	0.105979	0.0304346			1.06507	0.341287
							0.11731	0.123812	0.159474	0.0293058			1.29543	0.186024
												HDAC1	0.715736	0.107384
													0.683312	0.155611
													0.846635	0.155492
						Fig 7d	Ucp1 promoter			Fig 7e	Ppargc1a promoter
							Cont	Forsk			Cont	Forsk
						IgG	0.278319	0.112246		IgG	0.0333192	0.0577369
							0.216911	0.0810808			0.0602071	0.00767083
							0.0802499	0.131172			0.0406531	0.0199595
						Ty1	2.19801	0.208127		Ty1	0.880011	0.132742
							1.6662	0.189652			0.857198	0.0909596
							1.7693	0.433061			0.765349	0.270459
						HDAC1	1.37693	0.24189		HDAC1	0.50249	0.232604
							1.54211	0.238351			0.714984	0.20303
							1.24081	0.249739			0.788883	0.349083
						Fig 7f	Ucp1 enhancer
							WT			KO
							TN	RT	Cold	TN	RT	Cold
						IgG	0.142575	0.0433823	0.234724	0.0180369	0.0416165	0.399753
							0.0993497	0.0790546	0.302657	0.0289956	0.063873	0.207463
							0.0836278	0.0790415	0.231578	0.0212183	0.0506792	0.303415
						H3K27ac	0.512961	0.939305	3.04677	0.148645	5.32692	22.2978
							0.383578	0.608483	3.29546	0.132852	3.63159	16.1902
							0.391641	0.718792	3.51637	0.182033	6.35539	19.1459
						Fig 7g	Ucp1 promoter
							WT			KO
							TN	RT	Cold	TN	RT	Cold
						IgG	0.00453701	0.0282823	0.125697	0.00833128	0.0163789	0.539254
							0.00737742	0.0251362	0.114561	0.00882111	0.0253944	0.540097
							0.0105315	0.0188914	0.0958079	0.0175311	0.0171814	0.447182
						H3K27ac	0.035876	0.232932	0.584051	0.0821458	0.545147	4.50419
							0.0230927	0.164881	1.2146	0.10573	0.538884	5.72768
							0.0332052	0.121602	0.808354	0.125103	0.686548	4.87678
						Fig 7h	Ppargc1a promoter
							WT			KO
							TN	RT	Cold	TN	RT	Cold
						IgG	0.0140388	0.0404048	0.224627	0.0361623	0.154068	0.243718
							0.0101795	0.0380917	0.241153	0.0454646	0.184242	0.284036
							0.0138966	0.0592226	0.233964	0.0328697	0.157299	0.234151
						H3K27ac	0.154016	0.210429	1.74772	1.54748	2.46147	7.12691
							0.12488	0.213748	1.21589	1.35955	1.72215	4.88575
							0.139607	0.258862	1.77781	1.36525	1.36463	6.31549
						Fig 7i		Ucp1		Fig 7j		Ppargc1a
								Fold change				Fold change
							GFP+gCont	1.15677			GFP+gCont	1.24921
								1.23203				0.705988
								0.701666				1.13388
							Tet1	0.210393			Tet1	0.322121
								0.244826				0.245657
								0.299935				0.456263
							gHDAC1	2.16638			gHDAC1	2.49306
								1.71055				2.28549
								2.08304				3.05089
							Tet1+gHDAC1	1.50901			Tet1+gHDAC1	1.23996
								1.1055				1.44145
								1.5473				1.35326

## Sheet: Supplemental Fig1
	Sup Fig1a	Ucp1			Sup Fig1b	Tet1			Sup Fig1c	Tet2			Sup Fig1d	Tet3
		Fold change				Fold change				Fold change				Fold change
	TN	0.422709			TN	2.32537			TN	6.59707			TN	3.7687
		0.315237				1.4956				8.09215				4.70986
		0.28161				1.1504				1.79812				3.24281
		0.433146				2.81954				3.25511				2.03453
		0.171379				1.49592				5.02847				3.04182
	RT	0.830837			RT	0.983621			RT	0.646983			RT	0.629194
		0.750459				1.70126				0.837535				1.39571
		1.5577				0.931884				1.16501				1.33483
		1.41152				0.804331				1.05933				0.982518
		0.729431				0.797267				1.49534				0.868192
	Cold	3.04038			Cold	0.554761			Cold	0.833511			Cold	0.119562
		2.79455				0.470802				0.908926				0.641046
		2.45105				0.318464				0.765693				0.44424
		4.44756				0.382168				0.735749				2.30805
		4.08195				0.720696				1.24705				1.44682
	Sup Fig1e	Ucp1			Sup Fig1f	Tet1			Sup Fig1g	Tet2			Sup Fig1h	Tet3
		Fold change			TN	Fold change			TN	Fold change			TN	Fold change
	TN	0.737667				1.22912				1.34806				0.792817
		0.111626				1.18987				1.37842				1.84407
		0.107579				2.86382				1.66708				1.04152
		0.714203				1.62175				1.5444				1.13484
		0.794948				3.77048				2.19884				1.58388
					RT				RT				RT
	RT	1.21349				1.0879				1.47163				1.36159
		1.0863				1.01732				1.62299				1.428
		0.850853				1.19045				0.999528				0.959247
		0.958004				1.36854				0.959978				1.35272
		0.930666				0.554611				0.436343				0.396357
					Cold				Cold				Cold
	Cold	3.59819				1.14436				0.689894				1.82089
		2.72729				0.240075				0.581827				0.400139
		1.13718				1.05989				0.813665				1.55882
		1.05286				0.612809				0.503509				0.812311
		0.786766				0.510686				0.824333				1.16364
				Ucp1					Tet1
	Sup Fig1i			Fold change			Sup Fig1j		Fold change
		BAT	Cont	0.907044			BAT	Cont	0.927019
				0.559302					0.859521
				1.43828					1.34874
				1.37051					0.930522
			FK	38.4675				FK	0.634515
				33.1627					0.522667
				51.059					0.780289
				46.9909					0.697515
			NE	21.4945				NE	0.657254
				41.4957					0.395672
				56.8674					0.665295
				32.268					0.544825

## Sheet: Supplemental Fig2
			Tet1
	Sup Fig2a		Fold change
		shScr	0.68746
			0.898865
			1.06758
			1.51586
		shTet1	0.354656
			0.30476
			0.137552
			0.159319
			Tet2
	Sup Fig2b		Fold change
		shScr	1.2134
			1.43594
			0.743046
			0.772404
		shTet2	0.25733
			0.384451
			0.261363
			0.331318
			Tet3
	Sup Fig2c		Fold change
		shScr	0.651445
			1.05988
			0.594965
			2.4343
		shTet3	0.429051
			0.449325
			0.40882
			0.456672
			Tet1
	Sup Fig2d		Fold change
		GFP	0.961749
			0.692747
			1.56488
			0.959141
		Tet1	8.59347
			8.48157
			9.90146
			10.0745
	Sup Fig2e

## Sheet: Supplemental Fig3
			Tet1
Sup Fig3a			Fold change		Sup Fig3b						Sup Fig3c			Tet1		Sup Fig3d
	eWAT	WT	1.60812											Fold change
			0.666822								SVF	eWAT	WT	0.843243
			1.01071											1.42869
			0.922664											0.83006
		KO	0.838205										KO	0.588511
			1.13502											0.888023
			0.792657											1.78429
			0.879511									iWAT	WT	2.47402
	iWAT	WT	1.82805											3.81937
			1.55421											1.27199
			2.0337										KO	1.97879
			3.28307											1.99306
		KO	1.51962											1.65623
			1.57882									BAT	WT	1.14876
			1.66692											0.172446
			3.02821											0.483024
	BAT	WT	1.06226										KO	0.815372
			0.677714											0.492131
			0.609048											0.301703
			1.23574								AD	eWAT	WT	1.44893
		KO	0.734775											1.51138
			0.705026											1.15174
			0.552351										KO	0.596236
			0.630852											0.337699
	eWAT	WT	1.10874											0.163469
			1.06227									iWAT	WT	5.90823
			0.719968											4.93383
			1.16101											4.83736
		KO	1.03504										KO	0.823519
			0.776682											0.800719
			0.890891											0.491357
			0.77667									BAT	WT	0.583636
	iWAT	WT	5.19605											0.931544
			4.99353											0.447008
			5.92237										KO	0.338839
			7.59671											0.217397
		KO	5.1171											0.350122
			5.14856									Liver	WT	0.140224
			5.11444											0.100272
			5.48455											0.156264
	BAT	WT	1.22605										KO	0.0526404
			0.922412											0.254764
			0.900152											0.0998685
			1.14502									Muscle	WT	0.0855956
		KO	0.776564											0.140445
			0.849984											0.0933301
			0.668307										KO	0.380157
			0.750214											0.175754
														0.302009
												Brain	WT	10.2145
														13.2269
														12.1727
													KO	9.5657
														9.78505
														9.46666
												spleen	WT	0.998809
														1.12712
														0.894403
													KO	0.998783
														0.720684
														0.790546

[truncated: 8 more sheets: Supplemental Fig4, Supplemental Fig5, Supplemental Fig6, Supplemental Fig7, Supplemental Fig8, Supplemental Fig10, Supplemental Fig11, Supplemental Fig13]
